# Supplementary material for: Herptile gut microbiomes: a natural system to study multi-kingdom interactions between filamentous fungi and bacteria
Source: mSphere. 2024 Feb 13;9(3):e00475-23. doi: 10.1128/msphere.00475-23 (PMC10964425; doi:10.1128/msphere.00475-23)
Supplement: Table S3 — Descriptive statistics of three hosts co-occurrence network analysis. [file msphere.00475-23-s0006.xlsx]

## Sheet: Sheet1
Table S3. Descriptive statistics of three hosts co-occurrence network analysis (ASVs with 20% frequency).
Frogs							Lizards							Salamanders
nodes_id	Harmonic_centrality	Betweenness.table	closeness	degree	modularity		nodes_id	Betweenness.table	closeness	Harmonic_centrality	degree	modularity		nodes_id	Betweenness.table	closeness	Harmonic_centrality	degree	modularity
ASV_404_ITS:Aureobasidium	3611.45	13939	0.0188861	11	15		ASV_1277_16S:Incertae Sedis	1741	0.0197722	419.129	7	11		ASV_271_16S:Alistipes	6453	0.0752849	10810	12	7
ASV_875_16S:f__Ruminococcaceae	3512.47	12020	0.0188855	9	2		ASV_1315_16S:Hungatella	1517	0.0177848	471.818	8	2		ASV_468_16S:o__Clostridia vadinBB60 group	5800	0.0752641	10715.4	9	4
ASV_1136_16S:Bacteroides	3398.55	9533	0.0182757	8	9		ASV_977_16S:Gordonibacter	1405	0.0180226	545.729	7	1		ASV_20_ITS:Basidiobolus	5387	0.0749973	10887.2	7	4
ASV_487_16S:f__Desulfovibrionaceae	3168.94	9109	0.018749	9	14		ASV_1257_16S:o__Bacteroidales	1352	0.019617	352.777	6	5		ASV_796_16S:f__Ruminococcaceae	4751	0.0739565	9827.48	8	8
ASV_276_16S:Erysipelatoclostridium	3231.24	7562	0.018047	12	7		ASV_880_16S:f__Oscillospiraceae	1307	0.0191476	523.709	6	1		ASV_313_16S:f__Lachnospiraceae	4650	0.0764816	11702.8	8	11
ASV_578_16S:Mycobacterium	2413.82	7535	0.017027	7	6		ASV_930_16S:Christensenellaceae R-7 group	1179	0.0189855	351.865	4	7		ASV_944_16S:f__Desulfovibrionaceae	4246	0.0721658	12556.1	12	7
ASV_154_16S:Gordonibacter	3226.8	7334	0.0186648	8	9		ASV_740_16S:f__Anaerovoracaceae	1144	0.0160922	265.995	6	8		ASV_165_ITS:Mortierella	4237	0.0737336	11682.4	8	4
ASV_1004_16S:Odoribacter	3493.6	6849	0.0181605	5	13		ASV_1521_16S:f__Erysipelotrichaceae	1090	0.0193315	413.185	5	5		ASV_150_16S:f__Tannerellaceae	4074	0.0707025	9409.68	7	6
ASV_1654_16S:Rhodococcus	3002.42	5818	0.0183497	11	2		ASV_450_16S:f__Lachnospiraceae	1055	0.0157085	283.552	6	8		ASV_25_16S:Parabacteroides	3954	0.0713861	9343.59	11	6
ASV_3301_16S:Alistipes	2662.43	4761	0.0164849	14	8		ASV_962_16S:f__Oscillospiraceae	977	0.0165977	253.264	3	8		ASV_801_16S:f__Lachnospiraceae	3951	0.070639	9553.41	10	5
ASV_168_16S:f__Lachnospiraceae	2579.61	4636	0.0169314	12	3		ASV_1856_16S:Defluviitaleaceae UCG-011	976	0.017188	252.966	4	11		ASV_417_16S:f__Erysipelotrichaceae	3899	0.0742392	11701.7	9	15
ASV_297_16S:Mycobacterium	2382.41	4610	0.0161839	8	6		ASV_566_16S:f__Ruminococcaceae	866	0.0190735	518.263	4	10		ASV_217_16S:o__Oscillospirales	3826	0.0666463	8914.14	10	8
ASV_397_16S:c__Clostridia	2617.91	4572	0.0166519	7	9		ASV_405_16S:Gordonibacter	756	0.0150876	549.206	5	8		ASV_221_16S:o__Clostridia vadinBB60 group	3723	0.0726004	11129.8	10	11
ASV_36_ITS:Basidiobolus	2892.6	4066	0.0180045	9	13		ASV_155_16S:f__Lachnospiraceae	729	0.0150474	551.587	3	9		ASV_12_16S:Bacteroides	3716	0.0759209	11175.7	14	7
ASV_2238_16S:o__Hydrogenispora	2363.25	4003	0.0162865	6	2		ASV_194_16S:Bacteroides	710	0.0153615	297.626	4	2		ASV_3_16S:f__Enterobacteriaceae	3522	0.0739673	12254.6	10	15
ASV_10_ITS:Basidiobolus	2090.69	3778	0.0161931	12	8		ASV_53_ITS:Basidiobolus	701	0.0146381	360.555	5	1		ASV_396_16S:Bacteroides	3517	0.0667149	9099.37	9	6
ASV_2444_16S:o__Chloroplast	2610.93	3736	0.0179074	12	5		ASV_1313_16S:f__Anaerovoracaceae	671	0.0182956	293.491	5	11		ASV_351_16S:f__Rs-E47 termite group	3515	0.073815	10613.6	6	11
ASV_669_16S:f__Ruminococcaceae	1917.92	3542	0.0163179	11	7		ASV_9_ITS:Basidiobolus	625	0.01736	313.288	5	5		ASV_81_16S:Bacteroides	3049	0.0677213	8258.33	12	16
ASV_4280_16S:Rikenella	3112.45	3399	0.0180269	12	7		ASV_25_ITS:Basidiobolus	621	0.0187485	363.595	2	3		ASV_231_16S:Alistipes	2974	0.0695763	9472.76	13	11
ASV_5100_ITS:Neptunomyces	2824.72	3273	0.0183161	12	8		ASV_456_16S:Bacteroides	578	0.0146793	210.315	4	2		ASV_40_16S:Bacteroides	2958	0.0722338	12426.2	6	7
ASV_1496_16S:f__Desulfovibrionaceae	1700.59	3230	0.0153846	10	13		ASV_30_ITS:Basidiobolus	571	0.0187746	362.86	3	5		ASV_70_ITS:Neopestalotiopsis	2895	0.0585798	7797.83	7	3
ASV_451_16S:f__Lachnospiraceae	2482.86	3142	0.0176689	9	13		ASV_623_16S:Eubacterium	557	0.0147999	300.318	4	10		ASV_75_16S:Rikenella	2887	0.0730519	10152.3	10	7
ASV_29_ITS:Basidiobolus	2422.11	2914	0.0172624	11	13		ASV_70_ITS:Neopestalotiopsis	527	0.0167662	288.799	3	3		ASV_33_16S:Bacteroides	2866	0.0704274	9247.23	8	16
ASV_376_ITS:Paraphaeosphaeria	2293.59	2803	0.0171104	6	12		ASV_10_ITS:Basidiobolus	502	0.0138308	199.557	3	7		ASV_1002_16S:o__Veillonellales-Selenomonadales	2851	0.0701336	9276.69	12	6
ASV_1322_16S:c__Clostridia	1284.4	2650	0.0129838	7	7		ASV_219_ITS:Nigrospora	439	0.0153265	264.323	5	3		ASV_282_16S:f__Tannerellaceae	2702	0.0758457	10887.7	9	6
ASV_1759_16S:Mycobacterium	2641.2	2613	0.0163956	9	7		ASV_708_16S:Oscillibacter	415	0.0147725	281.385	4	4		ASV_597_16S:f__Oscillospiraceae	2663	0.0666928	9725.75	13	6
ASV_1_ITS:Basidiobolus	1914.84	2595	0.0162016	10	8		ASV_78_ITS:Basidiobolus	395	0.0109813	592.768	5	9		ASV_250_16S:Odoribacter	2640	0.0590689	7842.74	6	6
ASV_170_16S:f__[Eubacterium] coprostanoligenes group	2033.62	2407	0.0166325	8	7		ASV_143_16S:f__Lachnospiraceae	391	0.0144405	345.483	3	9		ASV_22_16S:Bacteroides	2616	0.0710131	9438.98	11	7
ASV_1143_16S:Clostridium sensu stricto 9	1163.89	2381	0.0119694	6	6		ASV_573_16S:Helicobacter	356	0.0106918	160.53	3	7		ASV_28_16S:Bacteroides	2566	0.0708401	9267.37	12	7
ASV_464_16S:o__Desulfovibrionales	2615.49	2165	0.0169026	9	9		ASV_904_16S:f__Erysipelotrichaceae	338	0.01407	190.89	2	7		ASV_172_16S:f__Oscillospiraceae	2525	0.0631679	16228.8	12	5
ASV_2097_16S:Bilophila	2381.02	2153	0.016234	8	4		ASV_35_ITS:Basidiobolus	330	0.0133157	214.14	4	1		ASV_459_16S:Desulfovibrio	2506	0.0703012	9648.13	7	12
ASV_2657_16S:f__Ruminococcaceae	1319.22	2149	0.0131016	6	4		ASV_19_ITS:Basidiobolus	306	0.0130185	179.705	2	3		ASV_477_16S:Rikenella	2500	0.0653926	8555.3	10	8
ASV_4085_ITS:Akanthomyces	2766.35	1954	0.0182256	5	15		ASV_1234_16S:o__Bacteroidales	293	0.0151874	248.629	4	2		ASV_495_16S:Mucinivorans	2366	0.0712787	9327.66	7	11
ASV_1361_16S:Fonticella	2119.82	1897	0.0158756	9	6		ASV_1594_16S:Odoribacter	283	0.0160465	6483.12	6	4		ASV_102_ITS:Basidiobolus	2303	0.0698781	10438.6	5	6
ASV_253_16S:Desulfovibrio	2269.53	1882	0.0169872	8	13		ASV_389_16S:Lachnoclostridium	273	0.0104302	161.394	4	1		ASV_368_16S:Paludicola	2285	0.0662702	9890.06	11	1
ASV_3207_16S:Rhodococcus	1131.8	1872	0.0115498	5	6		ASV_120_ITS:Basidiobolus	257	0.0172396	273.983	4	9		ASV_76_16S:Alistipes	2281	0.0667159	9094.52	13	4
ASV_629_16S:Microbacterium	1772.7	1812	0.0149906	8	6		ASV_511_16S:Butyricicoccus	244	0.0152724	208.101	3	10		ASV_19_16S:f__Tannerellaceae	2209	0.0710132	9195.31	10	6
ASV_2854_16S:Tumebacillus	2602.56	1761	0.0162738	7	1		ASV_8_ITS:Basidiobolus	211	0.0127502	195.816	3	4		ASV_461_16S:Intestinimonas	2078	0.0712135	10893	8	2
ASV_377_ITS:Fusarium	1232.86	1740	0.0127369	6	1		ASV_213_16S:Bacteroides	210	0.0145733	296.209	3	2		ASV_229_ITS:Basidiobolus	1937	0.0705604	9056.75	11	4
ASV_57_16S:Robinsoniella	1990.7	1648	0.0159268	8	14		ASV_993_16S:f__Erysipelotrichaceae	208	0.0186352	388.081	3	5		ASV_117_16S:o__Veillonellales-Selenomonadales	1814	0.0680172	12591.6	7	6
ASV_2144_16S:c__Clostridia	1377.77	1556	0.0129911	6	1		ASV_34_ITS:Naganishia	207	0.0090691	164.246	3	3		ASV_16_ITS:Basidiobolus	1806	0.0707241	8944.07	6	1
ASV_2878_16S:Williamsia	960.406	1527	0.0112375	5	4		ASV_686_16S:f__Tannerellaceae	207	0.0145882	225.775	4	2		ASV_229_16S:Mucinivorans	1794	0.0737376	9465.59	10	7
ASV_751_16S:Candidatus Soleaferrea	1002.42	1518	0.0112902	3	4		ASV_788_16S:Methylobacterium-Methylorubrum	205	0.0136931	243.063	4	8		ASV_34_16S:f__Tannerellaceae	1791	0.0716981	9233.68	8	2
ASV_991_16S:o__Hydrogenispora	2218.69	1475	0.0171451	6	2		ASV_54_ITS:Basidiobolus	203	0.0109787	592.665	3	7		ASV_887_16S:c__Bacteroidia	1790	0.0684781	8621.71	9	5
ASV_2076_16S:Mucispirillum	1314.65	1363	0.0133812	6	9		ASV_430_16S:Hungatella	199	0.0134786	222.182	5	8		ASV_61_16S:Bacteroides	1784	0.0518629	6467.61	8	3
ASV_4085_16S:Raoultibacter	1553.71	1347	0.0146545	4	4		ASV_137_16S:f__Lachnospiraceae	181	0.0135455	235.14	4	1		ASV_114_16S:Alistipes	1752	0.0737789	9666.5	11	7
ASV_2354_16S:o__Bacteroidales	1036.35	1306	0.0115104	6	12		ASV_1158_16S:o__Bacteroidales	172	0.0178376	517.137	5	5		ASV_110_16S:Alistipes	1726	0.0692342	8317.08	13	4
ASV_2879_16S:Rhodococcus	1545.68	1296	0.0145638	6	10		ASV_20_ITS:Basidiobolus	167	0.0160429	6483.26	4	5		ASV_158_16S:Alistipes	1724	0.0710101	9235.78	10	4
ASV_274_16S:f__Lachnospiraceae	1384.68	1290	0.0130644	8	5		ASV_823_16S:o__Veillonellales-Selenomonadales	161	0.0163789	507.687	3	2		ASV_223_16S:o__Bacteroidales	1699	0.0688001	8533.6	7	4
ASV_3125_16S:f__Oscillospiraceae	690.613	1280	0.00838133	4	4		ASV_1185_16S:f__Oscillospiraceae	144	0.0172491	417.109	3	4		ASV_35_16S:Bacteroides	1697	0.0670697	8006.86	10	7
ASV_246_16S:Faecalitalea	1161.41	1278	0.0122143	7	6		ASV_3314_16S:Peptococcus	124	0.0137792	221.288	4	5		ASV_83_16S:f__Tannerellaceae	1668	0.0677404	8657.36	11	8
ASV_1266_16S:Microbacterium	1792.45	1274	0.0149866	7	4		ASV_128_ITS:Basidiobolus	115	0.011402	143.035	2	9		ASV_85_16S:f__Lachnospiraceae	1620	0.0670919	8027.53	8	6
ASV_1729_16S:o__Oscillospirales	1038.84	1181	0.0111281	4	10		ASV_1_ITS:Basidiobolus	114	0.016534	288.607	5	5		ASV_457_16S:Oscillospira	1529	0.0639011	7219.91	10	6
ASV_727_16S:Oscillibacter	1007.81	1090	0.0112714	7	8		ASV_8_16S:f__Enterobacteriaceae	109	0.00889626	163.125	3	3		ASV_51_16S:f__Tannerellaceae	1401	0.0678147	12524.9	8	7
ASV_338_16S:Faecalitalea	1396.56	1072	0.0135821	5	2		ASV_14_ITS:Basidiobolus	106	0.0174748	312.25	3	5		ASV_68_ITS:Basidiobolus	1377	0.0654376	7574.84	10	3
ASV_70_ITS:Neopestalotiopsis	2318.5	1045	0.0144043	5	12		ASV_21_16S:Salmonella	106	0.0122785	178.263	2	2		ASV_447_16S:f__Lachnospiraceae	1348	0.0580964	8508.72	9	3
ASV_432_16S:o__Chloroplast	1554.03	1027	0.0139278	10	11		ASV_816_16S:f__Tannerellaceae	106	0.0122735	166.831	4	2		ASV_258_16S:f__Marinifilaceae	1346	0.0669477	8404.36	5	1
ASV_877_16S:Anaerovorax	1488.4	1008	0.0108421	6	2		ASV_39_ITS:Basidiobolus	105	0.010021	146.464	2	1		ASV_7_16S:Bacteroides	1270	0.0592417	7147.78	9	6
ASV_2053_16S:Mycobacterium	2219.33	992	0.0163777	7	11		ASV_270_16S:f__Lachnospiraceae	104	0.0125895	200.06	5	8		ASV_415_16S:f__Hydrogenoanaerobacterium	1267	0.0695243	9200.17	8	6
ASV_278_16S:Bilophila	1920.4	992	0.0155981	8	9		ASV_32_ITS:Basidiobolus	104	0.00796289	106.078	2	9		ASV_916_16S:f__Anaerovoracaceae	1235	0.0624031	7884.75	11	5
ASV_14_ITS:Basidiobolus	1371.99	984	0.0138752	4	15		ASV_57_16S:Robinsoniella	102	0.00983515	127.683	2	3		ASV_292_16S:Angelakisella	1202	0.0657695	8012.61	11	7
ASV_2152_16S:Alistipes	986.563	940	0.011353	4	4		ASV_945_16S:Intestinimonas	101	0.0163186	506.265	3	4		ASV_688_16S:Anaerovorax	1177	0.0630494	16174.1	10	5
ASV_3098_16S:Bacteroides	626.3	938	0.00729871	7	10		ASV_2_ITS:Basidiobolus	100	0.0170433	274.256	7	5		ASV_279_16S:Alistipes	1161	0.0618685	7024.92	5	4
ASV_57_ITS:Basidiobolus	2112.67	898	0.016813	5	13		ASV_895_16S:Eggerthella	91	0.0152178	237.074	4	11		ASV_5_16S:o__Verrucomicrobiales	1159	0.0437329	4517.22	10	3
ASV_799_16S:Pseudarthrobacter	1626.88	877	0.0151394	6	15		ASV_470_16S:Coprobacillus	71	0.0154024	222.029	2	3		ASV_1044_16S:f__Ruminococcaceae	1155	0.0607185	6722.03	13	8
ASV_25_ITS:Basidiobolus	2262	875	0.0143552	7	1		ASV_525_16S:Lachnoclostridium	61	0.0130558	174.124	2	1		ASV_363_16S:Intestinimonas	1134	0.0581566	7605.35	10	13
ASV_283_16S:o__Veillonellales-Selenomonadales	695.902	867	0.00861596	5	6		ASV_874_16S:f__Lachnospiraceae	59	0.0149751	231.321	3	8		ASV_834_16S:f__Oscillospiraceae	1097	0.0626131	7290.95	7	16
ASV_462_16S:f__Hydrogenoanaerobacterium	1128.07	842	0.0122727	5	13		ASV_370_16S:f__Lachnospiraceae	57	0.0143527	200.654	3	7		ASV_297_16S:Mycobacterium	1091	0.0595353	6628.87	15	8
ASV_1355_16S:[Eubacterium] brachy group	713.29	790	0.00863366	6	10		ASV_45_ITS:Basidiobolus	55	0.0154567	336.769	4	4		ASV_490_16S:f__Marinifilaceae	1081	0.059781	7001.98	8	9
ASV_1484_ITS:Periconia	1825.49	788	0.0157849	6	7		ASV_2272_16S:Butyricicoccus	46	0.0163922	329.214	4	11		ASV_540_16S:Bacteroides	1063	0.063657	7546.9	12	7
ASV_239_ITS:Pestalotiopsis	905.791	786	0.0104286	5	12		ASV_245_16S:Blautia	35	0.0100522	149.463	4	8		ASV_77_16S:Butyricimonas	1062	0.0651918	7787.78	10	7
ASV_3989_16S:Methylobacterium-Methylorubrum	1520.19	772	0.0146675	6	1		ASV_4_16S:Hafnia-Obesumbacterium	34	0.0127168	181.074	2	3		ASV_36_16S:o__Lachnospirales	1033	0.065185	7475.65	9	3
ASV_1155_16S:Clostridium sensu stricto 1	1932.88	771	0.0155128	6	3		ASV_559_16S:Blautia	34	0.0135225	205.262	4	8		ASV_74_16S:f__Tannerellaceae	1032	0.0651899	11085.6	12	11
ASV_2933_16S:c__vadinHA49	1887.39	768	0.0147915	8	3		ASV_153_16S:f__Lachnospiraceae	30	0.0127413	200.6	3	7		ASV_295_16S:f__Ruminococcaceae	1032	0.0583643	6693.73	9	8
ASV_39_ITS:Basidiobolus	1607.07	768	0.0152284	7	15		ASV_290_16S:Erysipelatoclostridium	30	0.0133948	199.306	3	7		ASV_205_16S:Oscillospira	1020	0.0710533	8890.12	9	8
ASV_48_16S:Desulfovibrio	1087.3	737	0.0115691	4	15		ASV_314_ITS:Pestalotiopsis	25	0.354228	48.6101	3	6		ASV_383_16S:f__Ruminococcaceae	1018	0.050061	5303.57	9	16
ASV_2353_16S:Monoglobus	528.305	737	0.0061877	4	4		ASV_23_16S:Clostridium sensu stricto 1	17	0.33785	44.3983	3	6		ASV_658_16S:o__Oscillospirales	1015	0.0695577	8521.85	11	5
ASV_2844_16S:o__Oscillospirales	1898.93	736	0.0156463	6	11		ASV_31_ITS:Basidiobolus	17	0.0137633	202.987	4	5		ASV_199_16S:Robinsoniella	1012	0.0596426	7026.47	11	5
ASV_914_16S:Akkermansia	589.056	735	0.00730016	6	4		ASV_65_ITS:Basidiobolus	14	0.278196	39.5808	3	6		ASV_426_16S:f__Lachnospiraceae	978	0.0633554	7132.07	9	8
ASV_1919_16S:c__Proteobacteria	1139.46	684	0.011138	7	5		ASV_40_ITS:Basidiobolus	13	0.315819	40.7908	3	6		ASV_20_16S:Parabacteroides	955	0.0595927	7852.36	10	7
ASV_434_16S:Incertae Sedis	1462.66	682	0.0108498	6	2		ASV_201_16S:f__Lachnospiraceae	12	0.0133528	234.378	2	8		ASV_487_16S:f__Desulfovibrionaceae	934	0.0640335	7493.3	7	12
ASV_262_16S:Erysipelatoclostridium	2249.93	674	0.0170152	9	9		ASV_14_16S:Romboutsia	8	0.229931	20.6716	2	6		ASV_1347_16S:Alistipes	931	0.0673051	8389.28	10	14
ASV_3543_16S:o__Chloroplast	2069.51	660	0.0155879	7	11		ASV_662_16S:f__Lachnospiraceae	8	0.0155068	226.039	3	7		ASV_151_16S:Rikenella	908	0.054342	6097.5	7	13
ASV_45_16S:o__Veillonellales-Selenomonadales	1384.68	612	0.0138282	6	5		ASV_57_ITS:Basidiobolus	7	0.254325	29.8799	2	6		ASV_241_16S:f__Oscillospiraceae	906	0.0507091	8024.71	6	10
ASV_2994_16S:UCG-009	1448.79	595	0.0142181	5	10		ASV_132_16S:f__Lachnospiraceae	5	0.00873653	113.972	3	9		ASV_74_ITS:Basidiobolus	888	0.0549681	5848.26	7	2
ASV_1137_16S:f__Lachnospiraceae	1484.99	585	0.0141098	7	11		ASV_126_16S:f__Lachnospiraceae	3	0.0108575	137.011	3	7		ASV_358_16S:f__Oscillospiraceae	878	0.0641609	8264.95	6	1
ASV_3603_16S:Incertae Sedis	625.055	574	0.00733995	5	10		ASV_63_ITS:Fusarium	3	0.00809048	104.828	3	3		ASV_237_16S:f__Erysipelatoclostridiaceae	860	0.0636593	7800.02	5	16
ASV_1290_16S:f__Oscillospiraceae	675.9	563	0.00790031	5	10		ASV_82_16S:Bacteroides	3	0.0108955	136.221	4	1		ASV_236_16S:o__Bacteroidales	853	0.0601564	6818.14	10	8
ASV_210_16S:Incertae Sedis	1160.87	539	0.0104572	6	2		ASV_114_ITS:Pestalotiopsis	1	1.8289	14.5458	2	12		ASV_196_16S:Rikenella	843	0.0693438	10273.2	6	6
ASV_812_16S:Bacteroides	527.245	536	0.00601433	5	4		ASV_17_16S:f__Planococcaceae	1	1.71661	14.0978	2	13		ASV_191_16S:f__Oscillospiraceae	824	0.0594956	7738.4	8	5
ASV_92_ITS:Basidiobolus	1908.13	529	0.0130023	8	13		ASV_44_ITS:Basidiobolus	1	0.014809	218.757	3	5		ASV_121_16S:o__Lachnospirales	799	0.0578938	8145.43	8	3
ASV_1972_16S:o__Oscillospirales	1721.76	528	0.0140898	7	12		ASV_1_16S:Rickettsiella	0	0.0144456	236.514	3	3		ASV_131_16S:o__Gastranaerophilales	797	0.0564045	6519.29	7	7
ASV_1030_16S:f__Rikenellaceae	1533.59	528	0.01441	4	13		ASV_1048_16S:f__Lachnospiraceae	0	0.0150934	211.669	3	8		ASV_97_16S:Bilophila	761	0.0470722	5192.81	7	12
ASV_1012_16S:f__Peptostreptococcaceae	316.555	527	0.00403439	4	4		ASV_1062_16S:Intestinimonas	0	0.0157621	271.134	5	2		ASV_186_16S:f__Lachnospiraceae	733	0.0583221	6325.18	10	8
ASV_63_ITS:Fusarium	566.297	526	0.00723927	4	12		ASV_108_ITS:Epicoccum	0	0.987251	3.97419	2	12		ASV_569_16S:o__Burkholderiales	724	0.0553346	6574.16	6	4
ASV_1584_16S:f__Micromonosporaceae	2150.87	525	0.0139726	5	2		ASV_11_ITS:Basidiobolus	0	0.00997563	134.202	1	4		ASV_1026_ITS:Basidiobolus	698	0.066319	9774.54	7	14
ASV_959_16S:f__Ruminococcaceae	1726.07	525	0.0149682	6	11		ASV_112_ITS:Gibberella	0	1.59383	14.2294	2	12		ASV_101_16S:o__Clostridia vadinBB60 group	690	0.0562867	6163.64	5	5
ASV_1369_16S:f__Lachnospiraceae	692.978	520	0.00680012	4	10		ASV_13_16S:f__Lachnospiraceae	0	0.0101706	138.21	2	7		ASV_378_16S:Odoribacter	681	0.0561663	9580.08	12	6
ASV_44_ITS:Basidiobolus	1059.5	512	0.0116668	4	5		ASV_16_16S:o__Enterobacterales	0	0.00797264	110.087	1	3		ASV_123_16S:Bacteroides	680	0.042543	4556.31	6	2
ASV_371_16S:o__Oscillospirales	1501.06	508	0.0140664	6	7		ASV_1998_16S:Lachnoclostridium	0	0.0175593	277.648	3	11		ASV_80_16S:o__Bacteroidales	666	0.0604766	6887.91	9	16
ASV_186_ITS:Penicillium	1094.1	508	0.0120708	4	15		ASV_26_ITS:Basidiobolus	0	0.00721208	88.8025	1	2		ASV_243_16S:Natranaerovirga	664	0.046952	4616.91	8	3
ASV_1072_16S:f__Erysipelotrichaceae	546.694	505	0.00706819	5	4		ASV_29_ITS:Basidiobolus	0	0.190809	19.5817	2	6		ASV_9_ITS:Basidiobolus	652	0.0574304	6508.96	8	6
ASV_193_16S:f__Acidaminococcaceae	2696.38	494	0.0180728	6	9		ASV_3_16S:f__Enterobacteriaceae	0	0.0127124	195.616	1	5		ASV_500_16S:f__Oscillospiraceae	652	0.0543847	6133.24	10	2
ASV_1022_16S:f__Ruminococcaceae	1894.77	480	0.0162653	7	11		ASV_323_16S:Parabacteroides	0	0.0153236	220.676	2	1		ASV_19_ITS:Basidiobolus	641	0.0380086	3717.6	4	10
ASV_1057_16S:f__Nocardiaceae	1015.78	480	0.0110113	5	15		ASV_3274_ITS:Cladosporium	0	0.0134604	203.848	3	5		ASV_17_16S:f__Planococcaceae	626	0.0419548	4435.93	9	15
ASV_1285_16S:f__Planococcaceae	853.763	470	0.00995696	6	6		ASV_356_16S:f__Lachnospiraceae	0	0.00754413	94.7862	2	1		ASV_173_16S:Alistipes	624	0.0626936	7064.06	13	9
ASV_1229_16S:f__Lachnospiraceae	1793.32	439	0.0141704	7	3		ASV_37_ITS:Basidiobolus	0	0.0130042	202.915	2	4		ASV_208_16S:f__Lachnospiraceae	618	0.0561181	9562.81	7	11
ASV_2064_16S:f__Planococcaceae	802.734	400	0.00949777	5	6		ASV_388_16S:f__Lachnospiraceae	0	0.0088513	120.468	2	1		ASV_390_16S:c__Clostridia	616	0.0523325	5439.12	9	13
ASV_1187_16S:Lactococcus	898.932	367	0.0105359	6	13		ASV_404_ITS:Aureobasidium	0	0.00936105	116.431	1	5		ASV_654_16S:c__Clostridia	589	0.0344647	3313.39	9	15
ASV_286_16S:o__Bacillales	936.808	318	0.0104566	5	2		ASV_416_16S:o__Bacteroidales	0	0.00714485	85.7976	1	2		ASV_403_16S:Paenibacillus	583	0.0446085	4583.62	7	8
ASV_2187_16S:Bradyrhizobium	1094.83	310	0.0113681	7	3		ASV_47_16S:Pseudomonas	0	0.923855	3.7171	2	13		ASV_4_ITS:Basidiobolus	576	0.0637226	7337.04	5	1
ASV_3501_16S:f__Acetobacteraceae	1298.15	306	0.013269	8	3		ASV_481_16S:Clostridium sensu stricto 1	0	0.00918061	115.777	1	8		ASV_21_ITS:Basidiobolus	576	0.0347307	3326.53	5	12
ASV_1992_16S:f__Desulfovibrionaceae	1886.28	298	0.0155015	6	9		ASV_54_16S:Akkermansia	0	0.00718102	94.6072	2	9		ASV_56_ITS:Basidiobolus	574	0.0405857	3865.25	5	2
ASV_149_16S:f__Lachnospiraceae	2383.03	296	0.0175875	6	11		ASV_546_16S:Bacteroides	0	0.0160111	279.702	3	2		ASV_609_16S:Alistipes	573	0.0608156	6996.65	8	8
ASV_1283_16S:Bacteroides	1604.97	294	0.0151363	7	13		ASV_56_ITS:Basidiobolus	0	0.238732	33.5098	2	6		ASV_327_16S:f__Lachnospiraceae	541	0.0655865	8149.26	6	8
ASV_1282_16S:f__Ruminococcaceae	620.493	294	0.0076656	3	4		ASV_576_16S:f__Lachnospiraceae	0	0.00972832	123.488	4	3		ASV_49_16S:Bacteroides	541	0.0546895	6412.53	5	6
ASV_373_16S:Bacteroides	1539.45	278	0.0147788	5	8		ASV_580_16S:Gordonibacter	0	0.0126171	164.3	2	10		ASV_856_16S:c__Clostridia	541	0.0536954	5893.45	8	2
ASV_40_ITS:Basidiobolus	1760.91	275	0.015571	6	13		ASV_62_ITS:Basidiobolus	0	0.0127218	196.243	2	1		ASV_65_16S:f__Rikenellaceae	540	0.0654271	8041.85	6	11
ASV_2241_16S:f__Oxalobacteraceae	1206.59	274	0.012212	5	1		ASV_66_16S:f__Peptostreptococcaceae	0	0.110419	9.40623	1	6		ASV_90_16S:f__Rikenellaceae	516	0.0558509	6182.97	9	6
ASV_1405_16S:Streptococcus	2029	270	0.0154243	6	3		ASV_87_ITS:Basidiobolus	0	0.209965	22.4036	3	6		ASV_53_16S:f__[Eubacterium] coprostanoligenes group	509	0.0615535	7076.57	7	7
ASV_37_ITS:Basidiobolus	472.994	270	0.00573124	3	4		ASV_88_16S:f__Selenomonadaceae	0	1.5033	13.8139	2	13		ASV_119_16S:f__Erysipelotrichaceae	491	0.0456425	4954.13	5	10
ASV_1162_16S:Roseiarcus	1248.9	267	0.0126224	8	11		ASV_964_16S:Bacteroides	0	0.012116	159.065	3	2		ASV_94_16S:f__Lachnospiraceae	481	0.0546772	6289.42	13	2
ASV_519_16S:f__Lachnospiraceae	2030.2	265	0.0164307	6	13		ASV_98_16S:Faecalitalea	0	0.00803741	99.6169	2	9		ASV_178_16S:f__Ruminococcaceae	480	0.0556333	5988.59	8	5
ASV_123_16S:Bacteroides	1318.15	265	0.0134984	4	15		ASV_98_ITS:Basidiobolus	0	0.00735663	91.0668	1	4		ASV_269_16S:f__Rikenellaceae	478	0.0371834	3898.84	8	6
ASV_136_16S:f__Lachnospiraceae	1217.96	265	0.0124114	4	3									ASV_274_ITS:o__Capnodiales	475	0.0578766	6404.96	9	8
ASV_1376_16S:Curtobacterium	1012.71	265	0.0114042	5	7									ASV_198_16S:f__Ruminococcaceae	465	0.0510842	5370.75	7	8
ASV_1488_16S:Clostridium sensu stricto 13	1010.67	265	0.0113072	6	6									ASV_146_16S:o__Bacteroidales	462	0.0572649	6608.74	10	6
ASV_275_ITS:Basidiobolus	945.947	265	0.0107358	5	5									ASV_190_16S:o__Bacteroidales	461	0.0543121	7429.25	10	9
ASV_1681_16S:Rice Cluster I	816.822	265	0.00952746	6	2									ASV_3_ITS:Basidiobolus	441	0.05644	6262.7	7	1
ASV_8_ITS:Basidiobolus	679.223	265	0.00852326	5	1									ASV_312_16S:f__Lachnospiraceae	425	0.0491655	4888.94	6	1
ASV_429_16S:f__Butyricicoccaceae	673.91	265	0.0084566	5	9									ASV_870_16S:f__Oscillospiraceae	418	0.0550338	6311.97	6	8
ASV_2659_16S:Mycobacterium	1447.68	264	0.013628	4	11									ASV_783_16S:Alistipes	415	0.065246	8200.1	9	9
ASV_1876_16S:Pseudomonas	1028.04	264	0.0114965	4	14									ASV_10_16S:Akkermansia	406	0.0358726	3486.09	5	10
ASV_850_16S:Eubacterium	443.991	264	0.00587683	4	4									ASV_571_16S:f__Desulfovibrionaceae	382	0.0587396	6569.47	10	2
ASV_436_16S:Erysipelatoclostridium	310.37	264	0.00380534	3	4									ASV_133_16S:f__Ruminococcaceae	380	0.0605079	6749.55	10	11
ASV_329_16S:Desulfovibrio	1311.53	263	0.0128223	5	14									ASV_293_16S:Mucinivorans	379	0.05297	5663.01	8	11
ASV_613_16S:Lachnospiraceae UCG-010	1541.47	262	0.0146544	6	9									ASV_156_16S:f__Erysipelotrichaceae	365	0.0576315	6834.25	5	17
ASV_836_16S:o__Oscillospirales	1322.94	260	0.0131227	6	13									ASV_494_16S:Anaerovorax	355	0.0504065	7852.54	8	10
ASV_435_16S:Faecalitalea	720.571	255	0.00881861	4	6									ASV_316_16S:Odoribacter	350	0.063046	7096.24	14	6
ASV_31_ITS:Basidiobolus	819.923	253	0.00962629	5	15									ASV_145_16S:Rikenella	350	0.0593603	6463.67	8	6
ASV_81_ITS:Basidiobolus	1776.39	252	0.0151893	7	13									ASV_350_16S:Alistipes	345	0.0560803	6363.96	7	2
ASV_738_16S:Paludicola	512.049	252	0.00644197	3	10									ASV_361_16S:f__Lachnospiraceae	342	0.0556976	5845.33	4	10
ASV_2277_16S:Acinetobacter	1734.91	251	0.0152211	7	12									ASV_463_16S:Rikenella	341	0.056583	6234.43	9	8
ASV_1041_16S:Angelakisella	3462.67	239	0.00794522	4	15									ASV_59_16S:Parabacteroides	339	0.0576047	6425.86	5	12
ASV_933_16S:Breznakia	997.968	239	0.0110651	5	6									ASV_287_16S:f__Lachnospiraceae	336	0.0642308	7461.57	7	5
ASV_1909_16S:Alistipes	1648.93	238	0.014282	6	9									ASV_45_ITS:Basidiobolus	335	0.04234	4215.89	6	15
ASV_1935_16S:f__Beijerinckiaceae	1850.35	227	0.0152446	5	11									ASV_341_16S:f__Erysipelotrichaceae	329	0.0448214	4597.72	8	8
ASV_2688_16S:o__Rhizobiales	1345.77	226	0.0135247	5	2									ASV_219_16S:Anaerocolumna	327	0.055671	5957.64	9	1
ASV_2008_16S:Ktedonobacter	1226.68	224	0.01298	7	2									ASV_214_16S:f__Lachnospiraceae	323	0.0417589	4509.3	7	3
ASV_1144_16S:f__Rikenellaceae	1124.24	223	0.0119986	7	2									ASV_557_16S:Anaerovorax	313	0.0474355	4765.04	7	15
ASV_14_16S:Romboutsia	1249.79	222	0.013162	5	15									ASV_222_16S:f__Rikenellaceae	310	0.0557364	5962.31	7	9
ASV_1196_16S:f__Lachnospiraceae	1535.04	216	0.0143291	6	11									ASV_454_16S:o__Oscillospirales	297	0.0316269	3059.12	6	15
ASV_330_16S:f__Lachnospiraceae	2239.51	214	0.0142875	8	13									ASV_340_16S:Bacteroides	290	0.0692702	9262.59	6	11
ASV_87_ITS:Basidiobolus	1740.89	202	0.015606	4	13									ASV_43_16S:Odoribacter	290	0.0577218	6377.29	8	6
ASV_1659_16S:f__Micromonosporaceae	1500.95	187	0.0136324	7	11									ASV_489_16S:Intestinimonas	289	0.0603507	7479.82	7	8
ASV_1615_16S:Mycobacterium	1407.07	186	0.0137226	9	6									ASV_62_16S:f__Rikenellaceae	289	0.0590468	6610.34	9	6
ASV_334_16S:[Eubacterium] brachy group	1774.06	179	0.0140844	7	9									ASV_60_ITS:Basidiobolus	289	0.0496139	5007.52	2	18
ASV_700_16S:Desulfovibrio	1411.81	160	0.01413	5	9									ASV_677_16S:o__Bacteroidales	289	0.0490115	4962.31	9	11
ASV_1833_16S:Incertae Sedis	526.369	148	0.00652018	4	10									ASV_600_16S:f__Lachnospiraceae	288	0.0425224	4115.23	9	5
ASV_1463_16S:Methylocystis	1489.55	136	0.014341	5	9									ASV_176_16S:f__Erysipelotrichaceae	288	0.0361739	3447.57	5	1
ASV_151_ITS:Cystofilobasidium	2509.43	121	0.0178297	4	2									ASV_14_16S:Romboutsia	288	0.0203877	1922.05	3	2
ASV_1357_16S:f__Lachnospiraceae	506.999	74	0.00642419	4	10									ASV_322_16S:f__Lachnospiraceae	286	0.0456513	4700.59	6	2
ASV_606_16S:Paludicola	872.791	73	0.00979999	5	2									ASV_617_16S:UCG-009	279	0.0459228	4507.93	6	15
ASV_2570_16S:Pseudoramibacter	634.755	73	0.00754122	5	10									ASV_78_16S:f__Selenomonadaceae	275	0.0390963	3797.18	9	13
ASV_1326_16S:c__Negativicutes	1143.56	66	0.0120155	5	5									ASV_129_16S:Bacteroides	267	0.0577938	6182.39	8	6
ASV_1373_16S:Bacteroides	495.789	53	0.00617426	6	10									ASV_375_16S:Bacteroides	266	0.0587674	6519.08	7	6
ASV_545_16S:Bacteroides	452.512	52	0.00586078	3	4									ASV_32_16S:Bacteroides	257	0.057527	6126.38	10	4
ASV_1828_16S:f__Ktedonobacteraceae	1047.53	50	0.0116191	6	11									ASV_364_16S:o__Bacillales	246	0.0404056	3980.14	7	3
ASV_30_ITS:Basidiobolus	1048.05	49	0.0109988	4	5									ASV_692_16S:f__Ruminococcaceae	244	0.0580183	6292.17	9	5
ASV_1391_16S:Friedmanniella	1810.1	46	0.0151714	7	6									ASV_189_16S:f__Ruminococcaceae	243	0.0532714	5627.19	9	3
ASV_1335_16S:Pseudonocardia	1387.51	44	0.0135185	5	2									ASV_11_ITS:Basidiobolus	235	0.0683715	8648.89	6	2
ASV_398_16S:Bacteroides	1420.95	40	0.0139536	4	14									ASV_568_16S:Faecalitalea	228	0.0427841	4203.35	14	1
ASV_871_16S:Pseudomonas	1200.38	38	0.0124333	5	14									ASV_116_16S:Odoribacter	223	0.0514514	5509.12	7	6
ASV_659_16S:f__Ruminococcaceae	469.596	36	0.00609833	3	4									ASV_91_16S:o__Bacteroidales	221	0.071895	9891.19	8	4
ASV_788_16S:Methylobacterium-Methylorubrum	1295.98	31	0.0130255	6	1									ASV_988_16S:o__Oscillospirales	218	0.0619838	7175.72	6	13
ASV_510_16S:o__Oscillospirales	1271.01	28	0.0129074	6	8									ASV_69_16S:f__Tannerellaceae	218	0.0598591	6588.58	9	6
ASV_125_16S:f__Planococcaceae	473.894	28	0.00619143	4	4									ASV_582_16S:f__Erysipelotrichaceae	213	0.0397336	3771.83	6	15
ASV_8_16S:f__Enterobacteriaceae	3462.2	26	0.00794049	4	6									ASV_157_16S:Angelakisella	200	0.0446496	4339.16	5	8
ASV_5_16S:o__Verrucomicrobiales	1588.75	26	0.0143134	5	6									ASV_440_16S:Ruminococcus	197	0.0575341	6184.64	5	5
ASV_1106_16S:Desulfovibrio	1463.02	25	0.0143568	9	9									ASV_1037_16S:f__Victivallaceae	192	0.0405816	4060.31	8	2
ASV_42_ITS:Epicoccum	2268.66	24	0.0143272	3	3									ASV_30_ITS:Basidiobolus	190	0.0479715	4930.99	4	10
ASV_691_16S:f__Ruminococcaceae	284.303	19	0.00385722	3	4									ASV_674_16S:Intestinimonas	183	0.0418486	4318.01	7	8
ASV_1013_16S:Bacteroides	657.071	18	0.00669692	3	10									ASV_2_ITS:Basidiobolus	180	0.0518009	5452.75	5	11
ASV_1501_16S:f__Oscillospiraceae	308.92	18	0.00418191	3	4									ASV_175_16S:Bacteroides	175	0.0609778	6894.23	7	6
ASV_1792_16S:c__vadinHA49	1431.82	16	0.0135714	5	9									ASV_207_ITS:Penicillium	175	0.0535258	5754.46	8	8
ASV_761_16S:f__Oscillospiraceae	1069.64	16	0.0118155	7	11									ASV_86_16S:Bacteroides	160	0.061047	6841.89	3	9
ASV_980_ITS:Curvibasidium	825.854	15	0.0092425	5	7									ASV_30_16S:Akkermansia	142	0.0567716	6153.43	7	13
ASV_75_ITS:Emericellopsis	2136.44	14	0.0138998	6	3									ASV_248_16S:Alistipes	138	0.0534771	5671.45	12	7
ASV_835_16S:f__Desulfovibrionaceae	985.921	14	0.0112557	5	12									ASV_247_16S:f__Lachnospiraceae	122	0.0414803	4214.34	8	3
ASV_184_16S:f__Planococcaceae	1264.01	12	0.0131333	6	15									ASV_431_16S:Alistipes	122	0.0367252	3841.3	6	11
ASV_275_16S:Coprobacillus	869.462	11	0.010363	6	11									ASV_333_ITS:Mortierella	121	0.0407104	4062.52	6	15
ASV_665_16S:Actinomycetospora	1638.03	10	0.0147711	6	6									ASV_311_16S:f__Rikenellaceae	111	0.0530902	5630.23	9	1
ASV_2687_16S:o__Oscillospirales	1804.94	9	0.0145586	5	11									ASV_5_ITS:Basidiobolus	106	0.0558963	6358.69	7	1
ASV_211_16S:f__Oscillospiraceae	789.487	8	0.00920478	4	2									ASV_31_16S:Bacteroides	93	0.0648665	11016.6	6	2
ASV_287_16S:f__Lachnospiraceae	574.106	8	0.00738172	4	6									ASV_503_16S:f__Lachnospiraceae	92	0.0489848	4935.82	6	7
ASV_537_16S:f__Tannerellaceae	1263.48	6	0.012491	5	2									ASV_676_16S:c__Clostridia	86	0.0548891	5731.41	10	4
ASV_542_16S:o__Bacillales	553.63	6	0.00711351	3	6									ASV_27_ITS:Basidiobolus	82	0.0504428	5161.8	7	1
ASV_19_ITS:Basidiobolus	719.737	5	0.0086555	5	15									ASV_864_16S:f__[Clostridium] methylpentosum group	82	0.0426893	4340.83	10	8
ASV_46_16S:Faecalitalea	1538.33	4	0.0142271	6	13									ASV_9_16S:c__Verrucomicrobiota	81	0.063817	7224.21	7	4
ASV_67_ITS:Basidiobolus	1173.52	4	0.0120801	4	5									ASV_381_ITS:Mariannaea	78	0.0524089	5528.73	7	7
ASV_1921_16S:Conexibacter	1057.94	4	0.0116431	6	11									ASV_230_16S:f__Planococcaceae	78	0.0391226	3733.84	5	15
ASV_703_16S:Corynebacterium	1312.41	3	0.0133515	5	9									ASV_723_16S:Incertae Sedis	76	0.054955	6143.44	5	5
ASV_891_16S:o__Oscillospirales	1221.86	3	0.0127349	6	8									ASV_100_16S:Erysipelatoclostridium	76	0.0523467	5787.11	6	2
ASV_2571_16S:Catabacter	933.342	2	0.0107518	5	7									ASV_561_16S:UCG-008	72	0.0436424	4226.75	11	8
ASV_1193_16S:Parabacteroides	415.338	2	0.00550487	3	6									ASV_220_16S:o__Oscillospirales	71	0.0503351	5344.72	7	2
ASV_942_16S:f__Ruminococcaceae	1237.61	1	0.0125738	6	9									ASV_910_16S:f__Oscillospiraceae	65	0.0526447	5557.17	7	13
ASV_16_16S:o__Enterobacterales	886.523	1	0.0103144	3	12									ASV_480_16S:Rikenella	64	0.0554382	6129.54	4	3
ASV_614_16S:Conexibacter	2979.94	0	0.0178456	6	7									ASV_141_16S:o__Erysipelotrichales	57	0.0269246	2433.01	4	17
ASV_1477_16S:o__Rickettsiales	2566.81	0	0.0167666	5	9									ASV_238_16S:Bacteroides	52	0.0674272	8139.72	4	6
ASV_414_16S:Delftia	2419.42	0	0.0166482	5	12									ASV_96_16S:f__[Eubacterium] coprostanoligenes group	52	0.0542693	5639.38	6	12
ASV_88_ITS:Basidiobolus	1898.37	0	0.0129383	3	5									ASV_386_16S:f__Desulfovibrionaceae	47	0.0283967	2584.07	8	3
ASV_1796_16S:Bacteroides	1695.97	0	0.0155347	4	8									ASV_252_16S:f__Lachnospiraceae	46	0.0407321	4333.56	8	3
ASV_1574_16S:o__Veillonellales-Selenomonadales	1483.76	0	0.0144636	5	2									ASV_353_16S:o__Bacteroidales	45	0.045321	4557.41	6	8
ASV_298_16S:Robinsoniella	1345.9	0	0.013753	6	9									ASV_8_ITS:Basidiobolus	39	0.0500438	5174.62	11	2
ASV_95_ITS:Basidiobolus	1323.05	0	0.013177	5	8									ASV_359_16S:c__Alphaproteobacteria	38	0.0637404	8076.91	6	7
ASV_1055_16S:Bacteroides	1320.75	0	0.0137201	5	13									ASV_803_16S:f__Oxalobacteraceae	38	0.0511376	5234.35	4	12
ASV_1261_16S:f__Oscillospiraceae	1278.95	0	0.013067	7	8									ASV_122_16S:Angelakisella	37	0.0502842	5197.93	4	2
ASV_219_ITS:Nigrospora	1240.91	0	0.0131322	6	9									ASV_84_16S:Rikenella	37	0.0485712	4858.32	9	3
ASV_2389_16S:Methanosarcina	1210.96	0	0.0128865	6	6									ASV_38_16S:f__Tannerellaceae	34	0.0516449	5342.36	9	7
ASV_65_ITS:Basidiobolus	1157.3	0	0.0121878	6	10									ASV_18_ITS:Basidiobolus	33	0.0536987	5951.94	6	6
ASV_2112_16S:Alsobacter	1105.81	0	0.0117193	4	11									ASV_48_16S:Desulfovibrio	28	0.0573192	6414.51	7	6
ASV_45_ITS:Basidiobolus	1078.13	0	0.0118526	3	4									ASV_497_16S:Alistipes	24	0.0403024	3933.96	3	10
ASV_4075_16S:Rhodomicrobium	1056.84	0	0.0117111	7	7									ASV_265_16S:f__Oscillospiraceae	23	0.0498803	5085.2	8	4
ASV_379_16S:f__Rikenellaceae	1054.65	0	0.010161	4	7									ASV_56_16S:Bacteroides	21	0.0366502	3508.42	5	4
ASV_553_16S:f__Tannerellaceae	1051.57	0	0.011368	3	12									ASV_44_ITS:Basidiobolus	17	0.0317649	2912.4	5	10
ASV_504_16S:f__Bacillaceae	1038.89	0	0.0114862	5	6									ASV_448_16S:Alistipes	16	0.0403599	4142.5	7	2
ASV_467_16S:f__Lachnospiraceae	1038.48	0	0.0116476	5	13									ASV_505_16S:o__Coriobacteriales	14	0.0469547	4716.57	6	16
ASV_1034_16S:Micromonospora	1029.91	0	0.011383	5	11									ASV_637_16S:Bradyrhizobium	14	0.036701	3545.39	6	1
ASV_1080_16S:o__Bacteroidales	988.162	0	0.0111719	3	8									ASV_548_16S:UCG-009	12	0.0613796	6884.25	6	15
ASV_1551_16S:Sphingomonas	976.875	0	0.0109606	4	3									ASV_620_16S:Mucinivorans	12	0.0556892	5840.87	5	9
ASV_713_16S:f__Planococcaceae	964.5	0	0.011154	5	1									ASV_331_16S:o__Bacteroidales	12	0.0443323	4350.66	7	9
ASV_860_ITS:Periconia	904.32	0	0.0105512	3	15									ASV_565_16S:f__Lachnospiraceae	10	0.0375139	3573.93	8	3
ASV_20_ITS:Basidiobolus	864.942	0	0.0101439	3	4									ASV_186_ITS:Penicillium	6	0.04356	4223.06	4	15
ASV_1252_16S:o__Bacillales	864.075	0	0.010183	5	3									ASV_99_16S:f__[Eubacterium] coprostanoligenes group	3	0.036788	3450.72	8	10
ASV_1642_ITS:Mortierella	863.505	0	0.0101568	4	15									ASV_671_16S:o__Oscillospirales	3	0.0345555	3271.56	6	15
ASV_1409_16S:Desulfovibrio	838.749	0	0.00996523	5	14									ASV_42_16S:Rikenella	1	0.0542812	5752.07	6	7
ASV_563_16S:f__Oscillospiraceae	829.554	0	0.00990879	5	9									ASV_95_16S:f__Eubacteriaceae	1	0.025883	2326.35	4	10
ASV_757_16S:f__Bacillaceae	808.859	0	0.00968488	4	3									ASV_52_16S:c__Verrucomicrobiae	1	0.0236175	2112.34	4	3
ASV_2006_16S:[Anaerorhabdus] furcosa group	764.468	0	0.00921647	3	10									ASV_66_16S:f__Peptostreptococcaceae	1	0.0196264	1851.49	2	10
ASV_592_16S:o__Bacillales	736.294	0	0.00876799	3	2									ASV_839_16S:Raoultibacter	0	0.0653944	9430.75	4	10
ASV_2818_16S:Methanocella	707.224	0	0.00875125	4	11									ASV_445_16S:o__Gastranaerophilales	0	0.0648259	7455.2	4	11
ASV_199_16S:Robinsoniella	688.748	0	0.00858836	3	10									ASV_46_ITS:Basidiobolus	0	0.0642086	7765.54	7	1
ASV_11_ITS:Basidiobolus	633.578	0	0.00802877	5	1									ASV_981_16S:c__Bacteroidia	0	0.063108	7891.85	3	16
ASV_1564_16S:Bacteroides	610.047	0	0.00662518	2	10									ASV_197_16S:o__Bacteroidales	0	0.0590535	6492.51	6	6
ASV_1337_16S:f__Ruminococcaceae	590.962	0	0.00752156	2	6									ASV_12_ITS:Basidiobolus	0	0.0588233	7161.34	6	11
ASV_325_16S:f__Erysipelotrichaceae	564.521	0	0.00723568	4	9									ASV_518_16S:Odoribacter	0	0.0585209	6330.33	4	2
ASV_1358_16S:f__Lachnospiraceae	532.442	0	0.00676183	3	10									ASV_306_16S:Alistipes	0	0.0580806	6199.68	5	16
ASV_1275_16S:f__Lachnospiraceae	526.407	0	0.00685439	3	11									ASV_651_16S:f__Erysipelotrichaceae	0	0.0569972	6070.05	6	12
ASV_79_ITS:Basidiobolus	503.247	0	0.00656439	2	5									ASV_947_16S:f__Ruminococcaceae	0	0.0567174	6024	5	8
ASV_557_ITS:Paraphaeosphaeria	486.963	0	0.0063885	3	12									ASV_103_16S:Alistipes	0	0.0563734	5926.11	6	11
ASV_892_16S:Desulfovibrio	479.177	0	0.00629264	4	6									ASV_556_16S:f__Desulfovibrionaceae	0	0.0538833	5707.21	6	7
ASV_1256_16S:Mycobacterium	471.552	0	0.00619849	3	15									ASV_263_16S:o__Rhodospirillales	0	0.0537838	7330.53	3	1
ASV_170_ITS:Mortierella	463.43	0	0.00613594	5	9									ASV_731_16S:c__Bacteroidia	0	0.0526765	5535.59	9	11
ASV_682_16S:f__Oscillospiraceae	445.948	0	0.00591821	3	2									ASV_534_16S:UCG-009	0	0.0498788	5074.1	10	5
ASV_968_16S:Mucinivorans	445.268	0	0.00589504	2	7									ASV_55_16S:o__Erysipelotrichales	0	0.0496161	5074.72	15	6
ASV_1100_16S:Curtobacterium	436.011	0	0.005808	3	4									ASV_264_16S:f__Ruminococcaceae	0	0.0489092	5096.99	6	13
ASV_134_ITS:Basidiobolus	428.352	0	0.00570638	2	5									ASV_71_16S:f__Lachnospiraceae	0	0.0488305	4889.13	6	2
ASV_2163_16S:f__[Clostridium] methylpentosum group	418.977	0	0.00557427	3	6									ASV_240_16S:o__Gastranaerophilales	0	0.0486057	4885.59	4	2
ASV_849_16S:f__Tannerellaceae	402.235	0	0.00539235	3	15									ASV_102_16S:f__Rikenellaceae	0	0.0475321	4695.78	5	6
ASV_168_ITS:Rhodotorula	398.814	0	0.00530732	4	2									ASV_141_ITS:Basidiobolus	0	0.0472184	4645.76	7	11
ASV_47_16S:Pseudomonas	389.403	0	0.00519319	3	12									ASV_372_16S:Clostridium sensu stricto 1	0	0.0472177	4797.81	8	16
ASV_376_16S:Acinetobacter	356.756	0	0.00480013	3	12									ASV_203_16S:Bacteroides	0	0.0459091	4502.77	8	4
ASV_56_ITS:Basidiobolus	337.578	0	0.00458659	2	13									ASV_169_16S:Bacteroides	0	0.045828	4611.7	8	16
ASV_1812_16S:Paludicola	329.915	0	0.00443858	3	10									ASV_319_16S:f__Ruminococcaceae	0	0.0456858	4537.5	4	12
ASV_1621_16S:f__Oscillospiraceae	289.163	0	0.00362917	2	4									ASV_696_ITS:Basidiobolus	0	0.0451817	4440.96	3	14
ASV_227_16S:Turicibacter	211.206	0	0.00293641	1	1									ASV_972_16S:f__Butyricicoccaceae	0	0.0444885	4317.46	7	5
ASV_107_16S:Akkermansia	210.142	0	0.00292133	1	9									ASV_7_ITS:Basidiobolus	0	0.0444305	4355.68	5	6
														ASV_574_16S:Alistipes	0	0.0438834	4284.23	6	11
														ASV_453_16S:f__Lachnospiraceae	0	0.0437597	4278.05	7	5
														ASV_181_16S:Odoribacter	0	0.0433264	4185.72	7	2
														ASV_452_16S:Odoribacter	0	0.0421442	4030.12	7	9
														ASV_29_16S:Bacteroides	0	0.0414069	4214.87	7	15
														ASV_303_16S:Rikenella	0	0.0397921	4025.27	8	8
														ASV_1_ITS:Basidiobolus	0	0.0386985	3652.03	3	6
														ASV_93_16S:o__Veillonellales-Selenomonadales	0	0.0374124	3663.24	6	15
														ASV_224_ITS:Spadicoides	0	0.0373641	3512.72	10	7
														ASV_684_16S:Alistipes	0	0.0351975	3261.22	4	1
														ASV_407_16S:f__Lachnospiraceae	0	0.0339449	3151.48	4	11
														ASV_735_16S:Alistipes	0	0.0337974	3114.73	6	8
														ASV_432_16S:o__Chloroplast	0	0.0325529	3098.2	5	16
														ASV_496_16S:Anaerovorax	0	0.0324697	2990.96	6	5
														ASV_4_16S:Hafnia-Obesumbacterium	0	0.030753	2859.1	2	3
														ASV_633_16S:f__Lachnospiraceae	0	0.0305289	2765.17	7	5
														ASV_206_16S:Odoribacter	0	0.0291346	2671.35	6	15
														ASV_37_ITS:Basidiobolus	0	0.0288552	2718.59	5	15
														ASV_112_16S:Odoribacter	0	0.0212196	1864.14	4	2
														ASV_50_16S:f__Oscillospiraceae	0	0.0202202	1774.41	3	17
														ASV_14_ITS:Basidiobolus	0	0.0196838	1723.37	6	10
														ASV_391_16S:f__Erysipelotrichaceae	0	0.0118529	1012.12	3	1
														ASV_17_ITS:Basidiobolus	0	0.00653059	551.98	1	12
														ASV_185_ITS:Basidiobolus	0	0.00486832	410.407	1	18
